# Supplementary material for: Evaluation of APOBEC3 expression as prognostic marker in squamous cell carcinoma of the penis
Source: Sci Rep. 2022 Jul 28;12:12911. doi: 10.1038/s41598-022-17056-8 (PMC9334367; doi:10.1038/s41598-022-17056-8)
Supplement: Supplementary file 2 — Supplementary Information 2. [file 41598_2022_17056_MOESM2_ESM.xlsx]

## Sheet: Sheet1
Name	Sequence
APOBEC3A_fo	GAGGACACAGACCAGGAACC
APOBEC3A_re	TGTGTGGATCCATCAAGTGT
APOBEC3B_fo	ATATAAGGAGGCGCTGCAAA
APOBEC3B_re	TACACAAAGGTGTCCCAGCA
APOBEC3C_fo	AGCGCTTCAGAAAAGAGTGG
APOBEC3C_re	TGGATACATTGCCTTCATCG
APOBEC3D_fo	CCGTGAAGATCATGGGCTA
APOBEC3D_re	CAAGGCTTGAATGGCTCATC
APOBEC3F_fo	GCCTGGAGCAGAAAGTGAAA
APOBEC3F_re	TCGATACATTCGCTCCACTG
APOBEC3G_fo	GCCTGTGTCAGAAAAGAGACG
APOBEC3G_re	TTGGCTGTACACGAACTTGC
APOBEC3H_fo	CCCACGAGAGGCTACTTTGA
APOBEC3H_re	GACTTGGTAGCACTGCGTTTC
ACTG1_fo	CCAAGGCCAACAGAGAGAAG
ACTG1_re	AGGCGTAGAGGGACAGCAC
