# Supplementary material for: Evaluation of APOBEC3 expression as prognostic marker in squamous cell carcinoma of the penis
Source: Sci Rep. 2022 Jul 28;12:12911. doi: 10.1038/s41598-022-17056-8 (PMC9334367; doi:10.1038/s41598-022-17056-8)
Supplement: Supplementary file 3 — Supplementary Information 3. [file 41598_2022_17056_MOESM3_ESM.xlsx]

## Sheet: Table2
	APOBEC3A					APOBEC3B					APOBEC3C					APOBEC3D					APOBEC3F					APOBEC3G
	low		high		p-test	low		high		p-test	low		high		p-test	low		high		p-test	low		high		p-test	low		high		p-test
n	24		26			26		24			26		24			26		24			24		26			27		23
Age (mean (SD))	62.58	(13.78)	64.00	(13.80)	0.72	64.04	(12.70)	62.54	(14.88)	0.703	63.00	(14.96)	63.67	(12.43)	0.865	64.38	(13.15)	62.17	(14.39)	0.572	65.71	(14.45)	61.12	(12.78)	0.239	61.07	(14.95)	65.96	(11.76)	0.211
T-stage (%)					0.26					0.063					0.05					0.689					0.377					0.504
CIS	2	( 8.3)	1	( 3.8)		3	(11.5)	0	( 0.0)		0	( 0.0)	3	(12.5)		1	( 3.8)	2	( 8.3)		1	( 4.2)	2	( 7.7)		2	( 7.4)	1	( 4.3)
PeIN	0	( 0.0)	1	( 3.8)		0	( 0.0)	1	( 4.2)		0	( 0.0)	1	( 4.2)		1	( 3.8)	0	( 0.0)		1	( 4.2)	0	( 0.0)		0	( 0.0)	1	( 4.3)
pT1a	4	(16.7)	11	(42.3)		5	(19.2)	10	(41.7)		6	(23.1)	9	(37.5)		6	(23.1)	9	(37.5)		7	(29.2)	8	(30.8)		6	(22.2)	9	(39.1)
pT1b	2	( 8.3)	1	( 3.8)		0	( 0.0)	3	(12.5)		1	( 3.8)	2	( 8.3)		2	( 7.7)	1	( 4.2)		0	( 0.0)	3	(11.5)		2	( 7.4)	1	( 4.3)
pT2	13	(54.2)	8	(30.8)		14	(53.8)	7	(29.2)		16	(61.5)	5	(20.8)		11	(42.3)	10	(41.7)		12	(50.0)	9	(34.6)		14	(51.9)	7	(30.4)
pT3	2	( 8.3)	4	(15.4)		3	(11.5)	3	(12.5)		2	( 7.7)	4	(16.7)		4	(15.4)	2	( 8.3)		2	( 8.3)	4	(15.4)		3	(11.1)	3	(13.0)
pT4	1	( 4.2)	0	( 0.0)		1	( 3.8)	0	( 0.0)		1	( 3.8)	0	( 0.0)		1	( 3.8)	0	( 0.0)		1	( 4.2)	0	( 0.0)		0	( 0.0)	1	( 4.3)
Grade (%)					0.41					0.897					0.087					0.342					0.594					0.759
G1	2	( 8.3)	5	(19.2)		4	(15.4)	3	(12.5)		4	(15.4)	3	(12.5)		2	( 7.7)	5	(20.8)		5	(20.8)	2	( 7.7)		5	(18.5)	2	( 8.7)
G2	12	(50.0)	14	(53.8)		13	(50.0)	13	(54.2)		14	(53.8)	12	(50.0)		13	(50.0)	13	(54.2)		12	(50.0)	14	(53.8)		13	(48.1)	13	(56.5)
G3	8	(33.3)	4	(15.4)		7	(26.9)	5	(20.8)		8	(30.8)	4	(16.7)		7	(26.9)	5	(20.8)		5	(20.8)	7	(26.9)		6	(22.2)	6	(26.1)
NA	2	( 8.3)	3	(11.5)		2	( 7.7)	3	(12.5)		0	( 0.0)	5	(20.8)		4	(15.4)	1	( 4.2)		2	( 8.3)	3	(11.5)		3	(11.1)	2	( 8.7)
pN (%)					0.248					0.238					0.053					0.949					0.742					0.423
pN0	3	(12.5)	2	( 7.7)		1	( 3.8)	4	(16.7)		2	( 7.7)	3	(12.5)		3	(11.5)	2	( 8.3)		2	( 8.3)	3	(11.5)		3	(11.1)	2	( 8.7)
pN1	6	(25.0)	3	(11.5)		6	(23.1)	3	(12.5)		8	(30.8)	1	( 4.2)		4	(15.4)	5	(20.8)		3	(12.5)	6	(23.1)		7	(25.9)	2	( 8.7)
pN2	3	(12.5)	1	( 3.8)		1	( 3.8)	3	(12.5)		3	(11.5)	1	( 4.2)		2	( 7.7)	2	( 8.3)		2	( 8.3)	2	( 7.7)		2	( 7.4)	2	( 8.7)
pNx	12	(50.0)	20	(76.9)		18	(69.2)	14	(58.3)		13	(50.0)	19	(79.2)		17	(65.4)	15	(62.5)		17	(70.8)	15	(57.7)		15	(55.6)	17	(73.9)
Subtype (%)					0.051					0.101					0.193					0.207					0.121					0.672
other	1	( 4.2)	8	(30.8)		2	( 7.7)	7	(29.2)		5	(19.2)	4	(16.7)		4	(15.4)	5	(20.8)		6	(25.0)	3	(11.5)		5	(18.5)	4	(17.4)
pseudohyperplastic	1	( 4.2)	3	(11.5)		3	(11.5)	1	( 4.2)		2	( 7.7)	2	( 8.3)		0	( 0.0)	4	(16.7)		0	( 0.0)	4	(15.4)		1	( 3.7)	3	(13.0)
sarcomatoid	3	(12.5)	1	( 3.8)		4	(15.4)	0	( 0.0)		4	(15.4)	0	( 0.0)		3	(11.5)	1	( 4.2)		2	( 8.3)	2	( 7.7)		3	(11.1)	1	( 4.3)
usual type	13	(54.2)	12	(46.2)		13	(50.0)	12	(50.0)		13	(50.0)	12	(50.0)		14	(53.8)	11	(45.8)		14	(58.3)	11	(42.3)		13	(48.1)	12	(52.2)
warty/basaloid	6	(25.0)	2	( 7.7)		4	(15.4)	4	(16.7)		2	( 7.7)	6	(25.0)		5	(19.2)	3	(12.5)		2	( 8.3)	6	(23.1)		5	(18.5)	3	(13.0)
HPV status (%)					0.624					0.022					<0,01					0.131					0.59					0.019
negative	10	(41.7)	8	(30.8)		14	(53.8)	4	(16.7)		14	(53.8)	4	(16.7)		12	(46.2)	6	(25.0)		9	(37.5)	9	(34.6)		12	(44.4)	6	(26.1)
positive	8	(33.3)	12	(46.2)		7	(26.9)	13	(54.2)		5	(19.2)	15	(62.5)		7	(26.9)	13	(54.2)		8	(33.3)	12	(46.2)		6	(22.2)	14	(60.9)
NA	6	(25.0)	6	(23.1)		5	(19.2)	7	(29.2)		7	(26.9)	5	(20.8)		7	(26.9)	5	(20.8)		7	(29.2)	5	(19.2)		9	(33.3)	3	(13.0)
