# Supplementary material for: Evaluation of APOBEC3 expression as prognostic marker in squamous cell carcinoma of the penis
Source: Sci Rep. 2022 Jul 28;12:12911. doi: 10.1038/s41598-022-17056-8 (PMC9334367; doi:10.1038/s41598-022-17056-8)
Supplement: Supplementary file 4 — Supplementary Information 4. [file 41598_2022_17056_MOESM4_ESM.xlsx]

## Sheet: Table3
		Univariate analysis
		DFS		OS
		HR (95% CI)	p value	HR (95% CI)	p value
	Age	0.98 (0.94-1.02)	0.37
	T-stage (ref. <pT1b)
	≥pT1b	3.57 (0.93-13.78)	0.06	8.82 (1.03-75.33)	0.04
	Grade (ref. G1)
	NA	7.53 (0.42-135.37)	0.17	1.04 (0-Inf)	0.99
	G2	3.07 (0.38-25.10)	0.29	1.00x10^9 (0-Inf)	0.99
	G3	4.70 (0.40-55.88)	0.22	8.92x10^8 (0-Inf)	0.99
	pN (ref. pN+)
	pNx (only <pT1b)	0.12 (0.02-0.57)	<0.01	0.12 (0.01-0.99)	0.05
	pN0	2.99x10^-9 (0-Inf)	0.99	3.85x10^-9 (0-Inf)	0.99
	Subtype (ref. other)
	warty/basaloid	1.23 (0.13-11.61)	0.85	4.35 (0.32-57.80)	0.27
	pseudohyperplastic	1.23 (0.13-11.56)	0.85	1.37x10^-8 (0-Inf)	0.99
	sarcomatoid	NA	NA	NA	NA
	usual	0.72 (0.19-2.71)	0.63	1.29 (0.23-7.11)	0.77
	HPV status (ref. negative)
	positive	1.31 (0.31-5.53)	0.71	1.04 (0.17-6.22)	0.97
	NA	0.83 (0.16-4.12)	0.82	0.69 (0.09-4.97)	0.71
	APOBEC3A mRNAhigh (ref. low)	0.35 (0.10-1.15)	0.08	0.14 (0.03-0.76)	0.02
	APOBEC3B mRNAhigh (ref. low)	2.40 (0.64-9.08)	0.20	0.87 (0.20-4.02)	0.87
	APOBEC3C mRNAhigh (ref. low)	0.29 (0.08-1.12)	0.07	0.66 (0.14-3.00)	0.59
	APOBEC3D mRNAhigh (ref. low)	1.25 (0.36-4.31)	0.72	1.99 (0.38-10.44)	0.42
	APOBEC3F mRNAhigh (ref. low)	1.32 (0.38-4.52)	0.66	2.15 (0.41-11.23)	0.36
	APOBEC3G mRNAhigh (ref. low)	1.03 (0.31-3.40)	0.96	1.57 (0.35-7.04)	0.55
		Multivariable analysis
		DFS		OS
		HR (95% CI)	p value	HR (95% CI)	p value
	Age	-	-	-	-
	T-stage (ref. <pT1b)	0.53 (0.05-6.12)	0.62	5.2*108 (0.0-Inf)	0.99
	Grade (ref. G1)	-	-	-	-
	NA	-	-	-	-
	G2	-	-	-	-
	G3	-	-	-	-
	pN (ref. pN+)	-	-	-	-
	pNx (only <pT1b)	0.11 (0.01-1.28)	0.08	1.7x108 (0.0-Inf)	0.99
	pN0	0.25x10-8 (0.0-Inf)	0.99	3.1x10-10 (0.0-Inf)	0.99
	Subtype (ref. other)	-	-	-	-
	warty/basaloid	-	-	-	-
	pseudohyperplastic	-	-	-	-
	sarcomatoid	-	-	-	-
	usual	-	-	-	-
	HPV status (ref. negative)	-	-	-	-
	positive	-	-	-	-
	NA	-	-	-	-
	APOBEC3A mRNAhigh (ref. low)	0.47 (0.09-2.44)	0.37	0.09 (0.01-1.62)	0.105
	APOBEC3C mRNAhigh (ref. low)	0.84 (0.16-4.48)	0.83	-	-
